# Supplementary material for: Axonal Lysosomal Assays for Characterizing the Effects of LRRK2 G2019S
Source: Biology (Basel). 2024 Jan 20;13(1):58. doi: 10.3390/biology13010058 (PMC10813644; doi:10.3390/biology13010058)
Supplement: Supplementary file 1 [file biology-13-00058-s001.zip]

Archive with 1 entries (1 files):
- biology-2739774-supplementary.pdf
